# Supplementary material for: Loss of CENP-I Impairs Homologous Recombination and Sensitizes Cells to PARP1 Inhibition
Source: Cancers (Basel). 2021 Jun 26;13(13):3202. doi: 10.3390/cancers13133202 (PMC8267748; doi:10.3390/cancers13133202)
Supplement: Supplementary file 1 [file cancers-13-03202-s001.zip]

Archive with 1 entries (1 files):
- cancers-1221532-supplementary.pdf
